# Supplementary material for: Adulteration Detection of Multi-Species Vegetable Oils in Camellia Oil Using SICRIT-HRMS and Machine Learning Methods
Source: Foods. 2026 Jan 24;15(3):434. doi: 10.3390/foods15030434 (PMC12896747; doi:10.3390/foods15030434)
Supplement: Supplementary file 1 [file foods-15-00434-s001.zip]

Archive with 1 entries (1 files):
- foods-4075366-supplementary.pdf
